# Supplementary material for: Primary EBV Infection Induces an Acute Wave of Activated Antigen-Specific Cytotoxic CD4+ T Cells
Source: J Immunol. 2019 Jul 15;203(5):1276–87. doi: 10.4049/jimmunol.1900377 (PMC6697742; doi:10.4049/jimmunol.1900377)
Supplement: Data Supplement [file JI_1900377.zip]

Archive with 2 entries (2 files):
- JI_1900377_Supplemental_Figures_1.pdf
- manifest.xml
